# Supplementary material for: Molecular Markers for Analyses of Genetic Diversity within the Anastrepha fraterculus Complex with Emphasis on Argentine Populations
Source: Insects. 2024 Sep 27;15(10):748. doi: 10.3390/insects15100748 (PMC11508799; doi:10.3390/insects15100748)
Supplement: Supplementary file 1 [file insects-15-00748-s001.zip]

Archive with 1 entries (1 files):
- insects-3197699-supplementary.pdf
